# Supplementary material for: Assessment of the Contribution of a Thermodynamic and Mechanical Destabilization of Myosin-Binding Protein C Domain C2 to the Pathomechanism of Hypertrophic Cardiomyopathy-Causing Double Mutation MYBPC3Δ25bp/D389V
Source: Int J Mol Sci. 2021 Nov 4;22(21):11949. doi: 10.3390/ijms222111949 (PMC8584774; doi:10.3390/ijms222111949)
Supplement: Supplementary file 1 [file ijms-22-11949-s001.zip]

Archive with 1 entries (1 files):
- ijms-1437366-supplementary.pdf
